# Supplementary material for: Identification of a pyroptosis-related lncRNA risk model for predicting prognosis and immune response in colon adenocarcinoma
Source: World J Surg Oncol. 2022 Apr 12;20:118. doi: 10.1186/s12957-022-02572-8 (PMC9004096; doi:10.1186/s12957-022-02572-8)
Supplement: Supplementary file 3 — Additional file 3: Table S3. The univariate Cox regression of 132 lncRNAs included in the PRlncRNA ceRNA risk model. [file 12957_2022_2572_MOESM3_ESM.xls]

id	HR	HR.95L	HR.95H	pvalue
FAM182A	0.990015018868158	0.933864645825236	1.04954153898652	0.736225314428158
LINC00525	1.00236832707898	0.993253355219559	1.01156694598732	0.611779590097876
DIRC1	0.995143565174638	0.947041578236838	1.04568874066987	0.847280974076766
SNHG11	0.999365797422124	0.99830650405383	1.00042621479636	0.241019172724661
C15orf56	1.01452432211198	0.993069707172123	1.03644244983337	0.186080827518388
C5orf64	0.875584597171153	0.667492625381248	1.14854959838019	0.33724296109988
WDFY3-AS2	0.998350000495873	0.985887284211466	1.01097025943214	0.796674524542075
WT1-AS	1.00708470375479	0.995827524512438	1.01846913805022	0.218348732194498
CLLU1	1.00540763325751	0.99098852562424	1.02003654217461	0.464329638318322
LY86-AS1	1.06803360214792	0.914253631637549	1.24767978583134	0.406662038658345
LINC00365	1.00011066361908	0.995185120287718	1.0050605853064	0.964961008886472
RUSC1-AS1	0.999675902835028	0.998072652811409	1.00128172823293	0.692234152493781
PCA3	0.936232440789742	0.834901638893052	1.04986161525477	0.259568036812207
STEAP2-AS1	1.01603968722466	0.920004782948049	1.12209921638405	0.753436421933535
CDC42-IT1	0.953870609798188	0.867353273021237	1.04901793598753	0.330296020139643
LINC00278	1.00195466052159	0.985011351281243	1.01918941384291	0.822436359846744
DIRC3	1.00792244265173	0.961498397881719	1.05658798042637	0.742909512730822
DLX6-AS1	1.00016619682831	0.998225610839177	1.00211055538543	0.866813435777709
OSBPL10-AS1	0.970807381503954	0.897697033009672	1.04987199169278	0.458296086098997
LINC00472	0.941855888798895	0.853506500247478	1.03935062592721	0.23327409617626
ENOX1-AS1	0.762199478893729	0.486925890957837	1.19309335653334	0.23493558716422
MAGI2-AS3	1.00108742698434	0.999294095288925	1.00288397699014	0.234814195062753
PCCA-AS1	0.890547396857498	0.761553850969127	1.04139013287166	0.146511140369348
GAS5	0.999980732080419	0.999929980696311	1.00003148604041	0.456827882524776
LINC00402	1.03316822604492	1.00962740074468	1.05725793745445	0.00552488206681193
HLCS-IT1	0.899778206642671	0.741328996037255	1.0920938280801	0.285263855868635
PLCH1-AS1	0.91711199036699	0.773721033503112	1.08707708134384	0.318538791459584
ADAMTS9-AS1	0.996355156940796	0.984289472553779	1.00856874572361	0.556930656532548
ADAMTS9-AS2	1.00307848965498	0.972560789352471	1.03455379594156	0.845401785893464
FOXP1-IT1	0.947617774272857	0.837972427649826	1.07160977675162	0.391120873542564
ARHGEF26-AS1	1.00257112564065	0.985464782322534	1.01997441207329	0.76994856812822
LIFR-AS1	0.999049587151093	0.928721518343202	1.07470329681532	0.979631280251054
CRNDE	1.00053754381021	0.99893421494852	1.00214344607804	0.511334141688321
ATG10-AS1	0.835551108164662	0.556763199597226	1.25393642191195	0.385706462571256
MALAT1	0.999989051748174	0.999968263738359	1.00000984019014	0.301968182924554
KCNQ1OT1	0.999895157831791	0.999260827724586	1.00052989061133	0.746071756117762
PRSS30P	0.997199944400441	0.992244437516405	1.0021802002753	0.269960115589342
C9orf163	1.00248429242171	0.991886118108883	1.01319570685023	0.647265153475195
C1orf195	0.964248908908384	0.892029832837014	1.04231486897019	0.359373325502629
LINC00488	0.897690882703437	0.794176986726367	1.01469689295659	0.0842455886787045
SMCR5	0.952189837499486	0.858906578791731	1.05560431020653	0.351701860750968
ASH1L-IT1	0.653138784308535	0.403730585587688	1.05662113992941	0.0826415481872154
HOTAIR	1.00226193190433	1.00076304228359	1.00376306648217	0.00308785313776683
TTC3-AS1	1.0297141778253	0.97035714761377	1.09270209491616	0.33373632048444
LINC00452	0.963109126286457	0.854615937376247	1.085375486893	0.537611545367559
FTX	0.998602389278593	0.994807132255566	1.00241212546588	0.471596141405621
DLEU2	0.999671639198948	0.997715322744587	1.00163179159126	0.742460267783028
ITCH-IT1	0.919634248373506	0.763218422475875	1.10810631121556	0.378440040201291
HS1BP3-IT1	0.9616336939762	0.919157217869355	1.00607311068491	0.0896435589013476
CYP1B1-AS1	1.0132619434527	1.00051984724741	1.02616631631463	0.0413050413593205
JAZF1-AS1	1.03988852964802	0.894000144218273	1.20958386985395	0.612054906770246
EGOT	1.00363365395107	0.974102129712417	1.03406047540472	0.811861122437826
BRWD1-IT1	0.782347507132056	0.500842923817114	1.22207501156439	0.280743272914438
ZBTB20-AS3	0.592968137987563	0.158852600790364	2.21344322295645	0.436769429236511
ITGB5-AS1	0.819927656872696	0.614901750378124	1.09331508991695	0.176278916282685
PVT1	1.0001772548132	0.999307227564221	1.00104803953435	0.689764623968208
SNHG1	0.999982226305334	0.999702990694781	1.00026153991158	0.900732854495253
TMEM75	0.991202460785284	0.967916704940082	1.01504841610066	0.466289899982049
PWRN1	0.976266758298834	0.883691873906147	1.07853971672997	0.636546845127815
C15orf54	0.981413771668736	0.91441698567491	1.05331922559395	0.603031623516789
C6orf223	1.00007419773212	0.999844796591316	1.00030365150598	0.526156856492642
TP53TG1	0.998723595104037	0.997509464693278	0.999939203307947	0.0395972507070491
LINC00173	0.997709377686968	0.988065142282617	1.00744774785284	0.643557514760703
UCA1	1.00003419121688	0.999942856051177	1.00012553472516	0.463138086845657
ST7-OT4	0.979044624792737	0.93562384520188	1.02448049208144	0.360186559880785
LINC00114	0.998684775258202	0.994549790579274	1.00283695173432	0.534132717240167
SFTA1P	1.02679284679802	1.00694261722858	1.04703439123209	0.00794040333038863
UBE2Q1-AS1	0.981183377865977	0.927247446989648	1.03825664241623	0.510212091355373
LINC00400	0.678990384332416	0.155286722574381	2.96888191323024	0.607026810325952
DSCR9	1.00759833596291	0.961483256978597	1.05592520646235	0.751479492408765
FARP1-AS1	0.950878362799124	0.872608947281003	1.03616822135148	0.250440085891388
TBL1XR1-AS1	0.963013239612834	0.887974945396608	1.04439264246965	0.362531013674982
LARS2-AS1	0.819413042031214	0.600349794493151	1.11841086581484	0.209525435580026
SNHG7	1.00009734713705	0.999840583987098	1.00035417622483	0.457465990882461
ZFY-AS1	1.00453685022855	0.947134256120553	1.06541842082698	0.880150543479007
GAS6-AS1	0.999961537124767	0.999586541901749	1.00033667302737	0.840706446104496
LATS2-AS1	0.763722020544068	0.400023422788321	1.45809293015465	0.41395242000142
RBMS3-AS3	1.04845473886216	0.899840237891994	1.22161389672648	0.544036971659477
MYB-AS1	0.894277038067054	0.80723877504386	0.990699958349414	0.0324511389838832
ZNF630-AS1	0.872744356059486	0.676185579867138	1.12644033489053	0.295809660717812
SNHG3	0.999693316335694	0.999322353472222	1.00006441690593	0.105275481419655
ARAP1-AS2	0.989916720485302	0.956795571406585	1.02418441596231	0.559437103484355
LNX1-AS1	0.893112168105603	0.709442601580724	1.12433245908976	0.335882393098553
PCAT1	1.0078300462707	0.976696145540316	1.03995639463089	0.626141996231079
NKX2-1-AS1	0.997116867260562	0.985597301483513	1.00877107260642	0.626258566121768
FRMD6-AS2	0.959412057998001	0.82630033461839	1.11396723257659	0.586638452247544
SHANK2-AS3	0.944267702126352	0.804506188557781	1.10830905462319	0.482881032949544
LINC00311	1.06928464077177	0.972444123850006	1.17576898759353	0.166645362229178
C10orf55	1.00127790185339	0.986756910132934	1.01601258267841	0.863956594068358
ATP11A-AS1	0.941754535277667	0.818595481557334	1.08344307377409	0.401353517220109
LINC00461	1.06078926545547	1.00985974975169	1.11428727205162	0.0187328061980869
H19	1.00001785178571	0.999990168843359	1.00004553549441	0.206263143964463
CCDC13-AS1	1.00774396043108	0.942509125316741	1.07749396001235	0.821263756941845
LINC00324	0.996800965159357	0.992281094476616	1.00134142399106	0.167020015218086
SNHG12	0.999235807569165	0.998149747787689	1.00032304906295	0.168256451067958
DSCR8	1.00687644660082	1.0005550148335	1.01323781670136	0.0329544648379549
COL18A1-AS2	0.922729034296512	0.721852832375559	1.17950478622047	0.520874690153717
COL4A2-AS2	0.946960138570176	0.848912553458601	1.05633201015513	0.328443410853779
SOX21-AS1	1.00526436441364	0.999141894061474	1.01142435160243	0.092077521955593
KIF25-AS1	1.00041513344243	0.994950525288794	1.00590975509073	0.881934257769954
MIR205HG	1.00127905922576	0.995824968232967	1.00676302204293	0.646465056621273
LINC00484	0.938150942871459	0.831668318398961	1.05826706649706	0.298970719282644
XIAP-AS1	0.952918301977073	0.85619477556077	1.06056859509349	0.377171608781937
ZBTB20-AS1	0.966022393977807	0.891607998382598	1.0466474811346	0.397992614592948
LINC00491	1.01040838914126	0.997982617138858	1.02298887306669	0.100984202352288
CACNA1C-IT3	0.803783504622944	0.453841335785012	1.42355460237317	0.453867104083624
IGF2-AS	0.99784837723946	0.990709005458674	1.00503919765869	0.55657700213222
TTTY14	0.999862732593071	0.992248654691499	1.00753523756533	0.971922404109829
TMEM78	0.915661648746741	0.730141662778208	1.148319973682	0.445622380841285
C17orf77	0.999594685345495	0.998133981858302	1.00105752647625	0.586894772986577
TMEM105	1.00138261692624	0.997471536336817	1.00530903284186	0.48893973116325
LINC00449	0.951556724267561	0.89006654577678	1.01729494698466	0.145150034713808
LINC00184	0.973005394889499	0.88713456852783	1.06718814943166	0.561565893946428
SHANK2-AS1	0.945139933450169	0.845367507188703	1.056687755569	0.321562349433772
LMO7-AS1	1.00748569446642	0.991015112757383	1.02423001575657	0.375198006797635
ALMS1-IT1	1.00670313337617	1.00004467942754	1.01340592035301	0.0484773673462514
STARD13-IT1	0.97871278162716	0.886418942439022	1.08061624482519	0.670269813945836
ZRANB2-AS1	0.82848163658363	0.709042982174363	0.968039793654568	0.0178407176093898
LINC00330	1.01596582579104	1.00045148587355	1.03172075183036	0.0436480138470876
EPN2-AS1	0.971983409978665	0.890962008492959	1.06037265368001	0.522234204818542
ANKRD44-IT1	0.857796010806483	0.621197677008722	1.18450860875513	0.351553370911535
VCAN-AS1	0.972013699315683	0.870800960222181	1.08499034201374	0.61287994098564
RSF1-IT1	1.00995299221476	0.909768274163642	1.12117016547017	0.852596350919649
DENND5B-AS1	0.992347003456289	0.959943748431607	1.02584404229686	0.650147059954396
ITPK1-AS1	0.994777802854666	0.968849046823103	1.02140047543757	0.697600492174302
LINC00471	0.996396335333744	0.968604954720614	1.02498511103826	0.802484970366848
LINC00393	1.00192229142472	0.993253103456088	1.01066714471952	0.664918952910696
NAALADL2-AS1	0.586338394431583	0.183375764981617	1.87479906529127	0.368019940007903
KDM5C-IT1	0.915809267192972	0.779288318669105	1.07624687010438	0.285606588671345
KLF7-IT1	0.98116120870576	0.91891019057419	1.04762938461637	0.569578257838662
OXCT1-AS1	0.990646436976635	0.931507743026283	1.05353967311768	0.764760091804213
LINC00507	0.933779190182055	0.790115146603921	1.10356519523116	0.421500022049894
